# Supplementary material for: Behavioral and electrophysiological responses of Hippodamia variegata to plant volatiles
Source: PLoS One. 2025 Jun 30;20(6):e0327160. doi: 10.1371/journal.pone.0327160 (PMC12208412; doi:10.1371/journal.pone.0327160)
Supplement: S1 Data — (ZIP) [file pone.0327160.s001.zip]

Archive with 3 entries (2 files):
- S1_Data/
- S1_Data/H_variegata_response_to_plant_volatiles_2025.xls
- S1_Data/README_Hippodamia_Volatiles.txt
