# Supplementary material for: Behavioral and electrophysiological responses of Hippodamia variegata to plant volatiles
Source: PLoS One. 2025 Jun 30;20(6):e0327160. doi: 10.1371/journal.pone.0327160 (PMC12208412; doi:10.1371/journal.pone.0327160)
Supplement: S1 Data — (ZIP) [file pone.0327160.s001.zip › S1_Data/H_variegata_response_to_plant_volatiles_2025.xls]

## Sheet: fig1
	Male			Female
	Treatment(%)	CK(%)		Treatment(%)	CK(%)
Ethyl benzoate	-64.29	35.71		-63.16	36.84
Octyl formate	-64.41	35.59		-63.79	36.21
Methyl jasmonate	-66.67	33.33		-63.79	36.21
Methyl dihydrojasmonate	-66.67	33.33		-66.67	33.33
Menthol	-44.83	55.17		-41.38	58.62
Menthone	-38.98	61.02		-44.83	55.17
Neomenthol	-37.29	62.71		-41.67	58.33
iso-Mentone	-37.29	62.71		-37.93	62.07
Myrcene	-48.28	51.72		-54.24	45.76
Phenylethyl alcohol	-47.46	52.54		-48.28	51.72
Nerol	-46.55	53.45		-49.15	50.85
α-Terpinene	-50.85	49.15		-44.83	55.17
β-Eudesmol	-45.61	54.39		-51.72	48.28
Hexanal	-46.55	53.45		-48.28	51.72
1-Nonanol	-50.88	49.12		-48.28	51.72
1-Nonanal	-50.94	49.06		-51.85	48.15
Ocimene	-44.07	55.93		-46.55	53.45
n-Pentadecane	-47.46	52.54		-42.11	57.89
Methyl benzoate	-47.46	52.54		-47.37	52.63
p-Anisaldehyde	-53.45	46.55		-50.85	49.15
Thymol	-42.11	57.89		-47.37	52.63
Methyl heptenone	-46.67	53.33		-50.85	49.15
3-Ethylacetophenone	-51.67	48.33		-53.33	46.67
Butyl Acrylate	-44.83	55.17		-48.28	51.72
Sclareol	-51.72	48.28		-48.28	51.72
α-Terpineol	-42.86	57.14		-43.86	56.14
1-Octene	-42.37	57.63		-41.38	58.62
1,2-Diethylbenzene	-52.54	47.46		-49.12	50.88
Liquid paraffin	-50	50		-48.21	51.79

## Sheet: fig2
		Male			Female
		Treatment(%)	CK(%)		Treatment(%)	CK(%)
100	Octyl formate	-65.45	34.55		-75	25
	Ethyl benzoate	-66.67	33.33		-77.78	22.22
	Methyl jasmonate	-64.71	35.29		-64.58	35.42
	Methyl dihydrojasmonate	-64.15	35.85		-66.67	33.33
10	Octyl formate	-64.41	35.59		-63.79	36.21
	Ethyl benzoate	-64.29	35.71		-63.16	36.84
	Methyl jasmonate	-66.67	33.33		-63.79	36.21
	Methyl dihydrojasmonate	-63.79	36.21		-66.67	33.33
1	Octyl formate	-54.39	45.61		-56.36	43.64
	Ethyl benzoate	-52.83	47.17		-55.36	44.64
	Methyl jasmonate	-48.21	51.79		-50	50
	Methyl dihydrojasmonate	-52.83	47.17		-53.7	46.3
	ck	-50	50		-48.21	51.79

## Sheet: fig3
		Ethyl benzoate			Octyl formate			Methyl dihydrojasmonate			Methyl jasmonate
Male	0.001	0	0.02	0	0.02	0.01	0.04	0.01	0	0	0.02	0	0
	0.01	0.02	0.03	0	0.07	0.03	0.08	0.01	0.01	0	0.03	0	0.011
	0.1	0.08	0.1	0.06	0.07	0.05	0.08	0.01	0.02	0.01	0.03	0.01	0.013
	1	0.16	0.17	0.12	0.17	0.06	0.19	0.03	0.05	0.01	0.03	0	0.02
	10	0.36	0.28	0.32	0.17	0.25	0.21	0.03	0.05	0.03	0.04	0.05	0.02
	100	0.35	0.39	0.4	0.35	0.33	0.4	0.09	0.07	0.06	0.04	0.07	0.06
Female	0.001	0.04	0	0	0	0	0.02	0	0	0	0	0	0
	0.01	0.05	0.07	0.1	0.02	0.03	0.05	0	0	0.01	0.01	0.01	0
	0.1	0.12	0.07	0.09	0.05	0.08	0.03	0.02	0.02	0.02	0.02	0.01	0.01
	1	0.22	0.27	0.15	0.15	0.27	0.13	0.05	0.02	0.03	0.028	0.024	0.01
	10	0.42	0.57	0.45	0.3	0.37	0.31	0.02	0.03	0.04	0.03	0.03	0.04
	100	0.46	0.67	0.55	0.45	0.47	0.55	0.09	0.12	0.08	0.05	0.11	0.09

## Sheet: fig4
		Treatment						CK
Male	Octyl formate	-32	-37	-22	-42	-47	-29	16	13	7	18	35	12
	Ethyl benzoate	-20	-22	-52	-21	-19	-25	13	7	17	12	4	12
	Methyl jasmonate	-25	-22	-12	-26	-20	-24	7	14	18	12	16	15
	Methyl dihydrojasmonate	-26	-22	-32	-23	-28	-44	7	10	13	5	16	21
Female	Octyl formate	-12	-18	-20	-46	-32	-29	4	6	9	22	7	14
	Ethyl benzoate	-20	-28	-25	-23	-22	-18	7	12	11	16	12	7
	Methyl jasmonate	-45	-37	-22	-31	-34	-25	27	18	14	16	18	16
	Methyl dihydrojasmonate	-30	-32	-26	-37	-22	-55	4	8	13	11	8	24
