# Supplementary material for: Behavioral and electrophysiological responses of Hippodamia variegata to plant volatiles
Source: PLoS One. 2025 Jun 30;20(6):e0327160. doi: 10.1371/journal.pone.0327160 (PMC12208412; doi:10.1371/journal.pone.0327160)
Supplement: S1 Data — (ZIP) [file pone.0327160.s001.zip › S1_Data/README_Hippodamia_Volatiles.txt]

README FILE FOR DATASET

Title:
Behavioral and electrophysiological responses of Hippodamia variegata to plant volatiles

Description:
This dataset contains the raw data generated from laboratory experiments assessing the behavioral and antennal responses of the predatory ladybeetle Hippodamia variegata to 28 plant-derived volatile compounds. Data were collected from Y-tube olfactometer tests, electroantennography (EAG) tests, and caged feeding bioassays. The aim was to identify plant volatiles that significantly influence the attraction and feeding behavior of H. variegata.

File Description:
File name: H_variegata_response_to_plant_volatiles_2025.xls
Format: Microsoft Excel (.xls)
Content: The Excel file contains multiple sheets with raw behavioral and physiological response data.

Sheet Descriptions:
- Sheet1 (likely default): Y-tube olfactometer assay results for initial screening
    - Variables include: Response counts for treatment and control, male/female grouping, selection behavior.
- Sheet2:Y-tube assays for concentration-dependent behavior
- Variables include: Compound tested, response counts for treatment and control, male/female grouping, selection behavior.
- Sheet3: EAG response data
    - Variables include: Compound name, concentration, EAG response in mV, antenna ID, sex of beetle.
- Sheet4: Cage feeding bioassay data
    - Variables include: Compound, treatment vs. control, number of aphids consumed, replicate ID, sex of beetle.

Experimental Methods Overview:
- H. variegata adults were exposed to individual volatile compounds via Y-tube olfactometer (choice behavior recorded).
- Electroantennography (EAG) was used to measure antennal responses to selected volatiles at three concentrations.
- Feeding assays in cages evaluated predation performance on cotton aphids under treatment with volatiles.

Units and Notes:
- Concentrations are expressed in μg/μL.
- EAG values are in millivolts (mV).
- Aphid predation data are expressed as count of remaining aphids (n=6 replicates per treatment).
- “NA” indicates data not collected or not applicable.

Contact Information:
For further clarification, please contact:
- Tinghui Liu (liutinghui@126.com)
- Yanhui Lu (luyanhui@caas.cn)

Recommended Citation:
Wang Y, Zhang Y, Zhang T, Li Z, Liu T, Lu Y. Behavioral and electrophysiological responses of Hippodamia variegata to plant volatiles. PLOS ONE. 2025.

License:
This dataset is shared under the Creative Commons CC0 1.0 Universal (CC0 1.0) Public Domain Dedication.
